# Supplementary material for: The Anti-ROR1 Monoclonal Antibody Zilovertamab Inhibits the Proliferation of Ovarian and Endometrial Cancer Cells
Source: Pharmaceutics. 2022 Apr 11;14(4):837. doi: 10.3390/pharmaceutics14040837 (PMC9033071; doi:10.3390/pharmaceutics14040837)
Supplement: Supplementary file 1 [file pharmaceutics-14-00837-s001.zip]

Archive with 1 entries (1 files):
- pharmaceutics-1641991-supplementary.pdf
